# Supplementary material for: Pan-cancer analysis of somatic mutations and epigenetic alterations in insulated neighbourhood boundaries
Source: PLoS One. 2020 Jan 16;15(1):e0227180. doi: 10.1371/journal.pone.0227180 (PMC6964824; doi:10.1371/journal.pone.0227180)
Supplement: S1 Notebook — (IPYNB) [file pone.0227180.s004.ipynb]

# %% [code]
import os
import glob
import tqdm
import pandas as pd
import numpy as np
import pickle
import numpy as np
import seaborn as sns
from matplotlib.ticker import MaxNLocator
import random
import itertools
import matplotlib.pyplot as plt
%matplotlib inline

# %% [code]
#mutation file format: chrom start stop from_nucleotide to_nucleotide donor
file_mutations = "./path/mutations.tsv"
#junctions file format: chrom start_postion end_postion
file_junctions = "./path/junctions.tsv"
#motif file format: chrom start_postion end_postion
file_motif = "./path/motifs.tsv"

junctions = pd.read_csv(file_junctions, delimiter= '\t', header=None)
mutations =  pd.read_csv(file_mutations, delimiter= '\t', header=None)
motifs = pd.read_csv(file_motifs, delimiter= '\t', header=None)
RESULTS_FOLDER = "./results/"
chromosomes = set(mutations[0]).intersection(set(junctions[0])).intersection(ctcf_motifs[0])
os.makedirs(RESULTS_FOLDER, exist_ok=True)

# %% [code]
junctions[3] = junctions[[1,2]].mean(axis=1)
motifs[3] = motifs[[1,2]].mean(axis=1)
for ch in tqdm.tqdm(chromosomes):
    curr_mut = np.array(mutations[mutations[0] == ch].as_matrix([1]), dtype=np.float)
    curr_junc = junctions[junctions[0] == ch].as_matrix([3]).squeeze()
    curr_motifs = motifs[motifs[0] == ch].as_matrix([3]).squeeze()
    
    curr_distances_junctions = curr_mut - curr_junc
    curr_distances_motifs = curr_mut - curr_motifs
    
    
    print(curr_distances_junctions.shape)
    print(curr_distances_motifs.shape)
    
    
    out_path = os.path.join(RESULTS_FOLDER, ch + "_junctions.pkl")
    with open(out_path,"wb") as out_file:
        np.save( out_file,curr_distances_junctions)
        pickle.dump(curr_distances_junctions, out_file, protocol=-4)
    out_path = os.path.join(RESULTS_FOLDER, ch + "_allmotifs.pkl")
    with open(out_path,"wb") as out_file:
        np.save( out_file,curr_distances_motifs)
        pickle.dump(curr_distances_motifs, out_file, protocol=-4)
    

# %% [code]
motif_distances = []
for f in tqdm.tqdm(glob.glob(RESULTS_FOLDER + "/*_allmotifs.pkl")):
    with open(f, "rb") as infile:
        data = np.load(infile).flatten()
        motif_distances.append(data[np.abs(data) < 1001.0])
motif_distances = np.concatenate(motif_distances)

# %% [code]
junc_distances = []
for f in tqdm.tqdm(glob.glob(RESULTS_FOLDER + "/*_junctions.pkl")):
    with open(f, "rb") as infile:
        data = np.load(infile).flatten()
        junc_distances.append(data[np.abs(data) < 1001.0])
junc_distances = np.concatenate(junc_distances)

# %% [code]
params = {#'axes.titlesize':'20',
          'xtick.labelsize':'22',
          'ytick.labelsize':'30',
          'xtick.major.pad': '15'}
plt.rcParams.update(params)

fig, axes = plt.subplots(nrows=1, ncols=2, figsize=(25, 10))
bin_size = 20.0

axes[0].hist(motif_distances, bins=np.arange(-1000.0, 1002.0, bin_size), color='gray', normed=True)
axes[0].set_xlim([-1000,1000])
axes[0].set_ylim([0.0, 0.0025])
xi=['-1kb', 'CTCF ','+1kb']
x=[-1000, 0, 1001]
axes[0].set_xticks( x )
axes[0].set_xticklabels(xi, fontsize= 30)
axes[0].set_xlabel('motif',fontsize= 30 )
axes[0].set_ylabel('Somatic mutation frequency per base',fontsize= 30 )
axes[0].set_title('active off-boundary',color='black', fontweight= 'bold',fontsize= 30 )
plt.tight_layout()

axes[1].hist(junc_distances, bins=np.arange(-1000.0, 10002.0, bin_size), normed=True)
plt.xlim([-1000,1000])
plt.ylim([0.0, 0.0025])
xi=['-1kb', 'CTCF ','+1kb']
x=[-1000, 0, 1001]
axes[1].set_xticks( x )
axes[1].set_xticklabels(xi, fontsize= 30)
axes[1].set_xlabel('motif',fontsize= 30 )
axes[1].set_title('active in-boundary',color='black', fontweight= 'bold',fontsize= 30 )
plt.tight_layout()
plt.show()


# %% [code]
#permutation statistical analysis

#mutation junctions file format: chromosome start_position end_position strand number mutations
mutation_junctions_file = "./path/junctions_cancer_type"

#mutation motifs file format: chromosome start_position end_position strand number mutations
mutation_motifs_file = "./path/motifs_cancer_type"

def parse_map_res(line):
    s = line.strip().split("\t")
    return int(s[4])

def perm_test_tumor(t):
    within_counts = [parse_map_res(x) for x in open(mutation_junctions_file+t)]
    outside_counts = [parse_map_res(x) for x in open(mutation_motifs_file+t)]
    
    num_within = len(within_counts)
    num_outside = len(outside_counts)
    
    
    freq_within = float(sum(within_counts)) / num_within
    freq_outside = float(sum(outside_counts)) / num_outside
    
    ratio = freq_within / freq_outside
    
    count_min = 0
    count_ratio = 0
    
    all_counts = within_counts + outside_counts
    
    for _ in range(10000):
        perm = list(np.random.permutation(all_counts))
        rand_within = perm[:num_within]
        rand_outside = perm[num_within:]
        
        rand_freq_within = float(sum(rand_within)) / num_within
        rand_freq_outside = float(sum(rand_outside)) / num_outside
    
        if rand_freq_within >= rand_freq_outside:
            count_min += 1
        
        if (rand_freq_within/rand_freq_outside) >= ratio:
            count_ratio += 1
        
        
    
    #print( "\t".join(map(str, [t, freq_within, freq_outside, ratio, float(count_min)/10000, float(count_ratio)/10000])))
    print( "\t".join(map(str, [t, float(count_ratio)/10000])))
    
    
for t in ["mela", "ov", "liri", "brca", "boca", "maly", "eopc", "coca", "esad", "gaca", "paca", "skca", "reca", "btca"]:
    perm_test_tumor(t)
    
    
